# Supplementary material for: Is coral richness related to community resistance to and recovery from disturbance?
Source: PeerJ. 2014 Mar 18;2:e308. doi: 10.7717/peerj.308 (PMC3970800; doi:10.7717/peerj.308)
Supplement: Supplemental Information 5 [file peerj-02-308-s005.xls]

## Sheet: reefresilience_data_Final_KES.c
Study	data provided	disturbance	region	reef.type	reef.zone	mindepth	maxdepth	blcc	pdcc	decline	tot.rec	years.bw	prop.remain	richness	rec.rate
Emslie et al 2008	recovery	Storm	W. Pacific	barrier	slope	6	9		14		45.1	6		421	7.52
Emslie et al 2008	both	Storm	W. Pacific	barrier	slope	6	9	86.7	8.2	78.5	58.3	10	9.4579	357	5.83
Halford et al. 2004	both	COTS	W. Pacific	barrier	slope	6	9	66	3.48	62.52	62.81	11	5.27273	412	5.71
Halford et al. 2004	both	COTS	W. Pacific	barrier	slope	6	9	66	6.86	59.14	52.57	11	10.3939	412	4.78
Halford et al. 2004	both	COTS	W. Pacific	barrier	slope	6	9	73.14	12	61.14	68	11	16.4069	413	6.18
Sano 2000	recovery	COTS	W. Pacific	fringing	mixed	1	1		0.1		99.9	8		400	12.49
Adjeroud et al 2009	both	Bleaching	E. Pacific	barrier	slope	12	12	50.94	24.9	26.04	26.27	12	48.881	177	2.19
Golbuu et al 2007	recovery	Bleaching	W. Pacific	fringing	slope	3	10		19		11.5	3		343	3.83
Golbuu et al 2007	recovery	Bleaching	W. Pacific	fringing	slope	3	10		13.05		6	3		343	2
Golbuu et al 2007	recovery	Bleaching	W. Pacific	fringing	patch	3	10		6.29		13.075	3		343	4.36
Smith et al. 2008	both	Bleaching	W. Pacific	atoll	slope	9	9	48.24	10.96	37.28	8.54	6	22.7197	360	1.42
Coles & Brown, 2007	recovery	Storm	E. Pacific	fringing	patch	3	5		19.9		2.78533	6		60	0.46
Brown & Suharsono, 1990	both	Bleaching	W. Pacific	fringing	flat	0.5	3	22.17	3.61	18.56	10.51	5	16.2833	552	2.1
Brown & Suharsono, 1990	both	Bleaching	W. Pacific	fringing	flat	0.5	3	25.98	2.17	23.81	13.71	2	8.35258	552	6.86
Dollar & Tribble, 1993	both	Storm	E. Pacific	fringing	mixed	3	40	45.8	10.5	35.3	4.5	12	22.9258	60	0.38
Guzman & Cortes, 2007	recovery	Bleaching	E. Pacific	fringing	mixed	3	18		2.9		13.8	15		24	0.92
Guzman & Cortes, 2007	recovery	Bleaching	E. Pacific	fringing	mixed	9	24		3.47		22.23	15		24	1.48
Stobart et al. 2005; Buckley et al 2008	recovery	Bleaching	Indian Ocean	atoll	slope	10	10		11.3		3.6	6		301	0.6
Stobart et al. 2005; Buckley et al 2008	recovery	Bleaching	Indian Ocean	atoll	slope	20	20		20.3		0.8	2		301	0.4
Buckley et al 2008; Stobart et al 2002	recovery	Bleaching	Indian Ocean	fringing	slope	10	10		12.2		11.1	4		301	2.78
Buckley et al 2008; Stobart et al 2002	recovery	Bleaching	Indian Ocean	fringing	slope	20	20		31		4.8	4		301	1.2
Buckley et al 2008; Stobart et al 2002	recovery	Bleaching	Indian Ocean	fringing	slope	10	10		32.4		3.5	3		299	1.17
Buckley et al 2008; Stobart et al 2002	recovery	Bleaching	Indian Ocean	fringing	slope	20	20		17.4		5	3		299	1.67
Buckley et al 2008; Stobart et al 2002	recovery	Bleaching	Indian Ocean	fringing	slope	10	10		15		18	2		293	9
Buckley et al 2008; Stobart et al 2002	recovery	Bleaching	Indian Ocean	fringing	slope	20	20		25.2		11.7	3		293	3.9
Connell et al. 1997	both	Storm	W. Pacific	barrier	slope	1	1	57.6	0.1	57.5	82.93	19	0.173611	357	4.36
Connell et al. 1997	both	Storm	W. Pacific	barrier	crest	0.5	0.5	75.4	50.37	25.0328	20.0328	4	66.8	357	5.01
Connell et al. 1997	both	Storm	W. Pacific	barrier	crest	0.5	0.5	70.4	0.07	70.3296	20.1296	20	0.1	357	1.01
Colgan 1987	recovery	COTS	W. Pacific	fringing	slope	1	6		20.9		22.8	11		264	2.07
Colgan 1987	recovery	COTS	W. Pacific	fringing	slope	6	16		0.9		65	11		264	5.91
Colgan 1987	recovery	COTS	W. Pacific	fringing	slope	16	33		0.5		35.7	11		264	3.25
Sheppard et al 2008	both	Bleaching	Indian Ocean	atoll	slope	5	5	65.4	12.97	52.43	21.95	5	19.8318	335	4.39
Sheppard et al 2008	both	Bleaching	Indian Ocean	atoll	slope	8	10	65.4	10.16	55.24	19.84	5	15.5352	335	3.97
Sheppard et al 2008	both	Bleaching	Indian Ocean	atoll	slope	20	20	65.4	17.78	47.62	8.89	5	27.1865	335	1.78
Sheppard et al 2008	both	Bleaching	Indian Ocean	atoll	slope	25	25	80	24.13	55.87	4.44	5	30.1625	335	0.89
Arthur et al 2006	recovery	Bleaching	Indian Ocean	atoll	slope	5	12		13.68		21.41	3		97	7.14
Arthur et al 2006	recovery	Bleaching	Indian Ocean	atoll	slope	5	12		5.12		6.62	1		97	6.62
Arthur et al 2006	recovery	Bleaching	Indian Ocean	atoll	slope	5	12		4.73		15.57	3		97	5.19
Arthur et al 2006	recovery	Bleaching	Indian Ocean	atoll	slope	5	12		4.34		3.5	3		97	1.17
Hagan & Spencer 2008	recovery	Bleaching	Indian Ocean	atoll	slope	3.5	18		10.3		12.3	4		302	3.08
Edmunds 2002	both	Storm	Caribbean	fringing	slope	9	9	45.45	32.52	12.93	3.35	5	71.5512	55	0.67
Naim et al 2000	recovery	Storm	Indian Ocean	fringing	flat	0.5	2		7.2		28.8	7		299	4.11
Pratchett et al 2008	both	Bleaching	W. Pacific	barrier	crest	2	3	33.36	3.2	30.16	3.3	3	9.59233	417	1.1
Robbart et al, 2004	recovery	Bleaching	Caribbean	barrier	mixed	1	15		13.87		13.18	2		58	6.59
Robbart et al, 2004	recovery	Bleaching	Caribbean	barrier	mixed	1	15		20.81		3.87	3		58	1.29
Robbart et al, 2004	recovery	Bleaching	Caribbean	barrier	mixed	1	15		7.86		7.38	2		58	3.69
Guillermo et al, 2009	decline	Bleaching	W. Pacific	barrier	slope	4	7	78.91	17.97	60.94			22.7728	390
Guillermo et al, 2009	decline	Bleaching	W. Pacific	barrier	slope	4	7	88.24	30.2	58.04			34.2248	390
Guillermo et al, 2009	decline	Bleaching	W. Pacific	barrier	slope	4	7	78.43	31.77	46.66			40.5075	390
Guillermo et al, 2009	decline	Bleaching	W. Pacific	barrier	slope	4	7	46.67	6.27	40.4			13.4348	390
Dollar 1982	both	Storm	E. Pacific		boulder	1	3	30.7	27.47	3.23	0		89.4788	59	0
Dollar 1982	both	Storm	E. Pacific		slope	5	25	75.6	67.14	8.46	0		88.8095	59	0
Guillemot et al 2010	decline	Storm	W. Pacific	barrier	inner slope	1	5	10.1	5.2	4.9			51.4851	384
Guillemot et al 2010	decline	Storm	W. Pacific	barrier	inner slope	1	5	16.1	8.31	7.79			51.6149	384
Guillemot et al 2010	decline	Storm	W. Pacific	patch		1	5	18	9.5	8.5			52.7778	384
Pratchett 2010	decline	COTS	W. Pacific			3	7	32.2	22.2	10			68.9441	420
Pratchett et al 2009	decline	COTS	W. Pacific	fringing	mixed	1.5	12	42.4	19.14	23.26			45.1415	404
Spalding et al 2002	decline	Bleaching	Indian Ocean	atoll	flat	15	15	51	7	44			13.7255	303
Spalding et al 2002	decline	Bleaching	Indian Ocean	shelf	sloping	15	15	64	3	61			4.6875	303
Spalding et al 2002	decline	Bleaching	Indian Ocean	shelf	sloping	15	15	29	10	19			34.4828	303
Spalding et al 2002	decline	Bleaching	Indian Ocean	fringing	fringing	8	10	56	0	56			0	303
Crabbe 2009	both	Bleaching	Caribbean	barrier		5	8.5	46	13	33	18	2	28.2609	60	9
Done 1985	recovery	COTS	W. Pacific	barrier	mixed	3	12		6		50.6	9		412	5.62
Done 1985	decline	COTS	W. Pacific	barrier	mixed	3	12	56.6	3.33	53.27			5.88339	412
Done et al 1988	recovery	COTS	W. Pacific	barrier	mixed	3	12		2		7.9	5		412	1.58
Muhando & Lanshammar 2008	both	COTS	Indian Ocean	barrier				47.9	23.2	24.7	41.5	10	48.4342	278	4.15
Muhando & Lanshammar 2008	decline	COTS	Indian Ocean	barrier				57.5	43.2	14.3			75.1304	279
Muhando & Lanshammar 2008	both	COTS	Indian Ocean	barrier				69.7	50.7	19	0	11	72.7403	279	0
Edwards et al. 2001	decline	Bleaching	Indian Ocean	altoll	mixed	3	10	42	2	40			4.7619	245
Ostrander et al. 2000	decline	Bleaching	Caribbean			15	18	13.6	5.2	8.4			38.2353	53
Loya et al. 2001	decline	Bleaching	W. Pacific	barrier	flat	2	2	36.4	9.9	26.5			27.1978	363
McClanahan et al. 2000	decline	Bleaching	Indian Ocean	altoll	slope	1	30	27.5	8.3	19.2			30.1818	245
Rodgers and Miller 2006	both	Storm	Caribbean	fringing	flat	13.7	15	23.2	12.7	10.5	0	1.25	54.7414	55	0
Rodgers and Miller 2006	both	Storm	Caribbean	fringing	flat	13.7	15		10.3		0.4	1.25		55	0.32
Rodgers et al. 1982	decline	Storm	Caribbean	shelf	crest	3	5	27	20	7			74.0741	55
Woodley et al. 1981	decline	Storm	Caribbean			4	4	51	12	39			23.5294	60
Booth et al 2002	decline	Bleaching	W. Pacific	barrier	fore			34.157	28.427	5.73			83.2245	357
Booth et al 2002	decline	Bleaching	W. Pacific	barrier	inner slope			29.551	8.539	21.012			28.8958	357
Booth et al 2002	decline	Bleaching	W. Pacific	barrier	inner slope			35.618	19.775	15.843			55.5197	357
Booth et al 2002	decline	Bleaching	W. Pacific	barrier	inner slope			30.449	6.742	23.707			22.1419	357
Booth et al 2002	decline	Bleaching	W. Pacific	barrier	inner slope			10.899	1.124	9.775			10.3129	357
Done et al. 2007	both	Bleaching	W. Pacific	patch	back reef	4	9	53.33	45.56	7.77	4.14	7	85.4303	412	0.59
